# Supplementary material for: Multiple polarity kinases inhibit phase separation of F-BAR protein Cdc15 and antagonize cytokinetic ring assembly in fission yeast
Source: eLife. 2023 Feb 7;12:e83062. doi: 10.7554/eLife.83062 (PMC9904764; doi:10.7554/eLife.83062)
Supplement: Figure 2—source data 1. [file elife-83062-fig2-data1.zip]

Archive with 25 entries (24 files):
- Figure 2-new source files/
- Figure 2-new source files/2C (top)_2D (bottom)-Coomassie stain.tif
- __MACOSX/Figure 2-new source files/._2C (top)_2D (bottom)-Coomassie stain.tif
- Figure 2-new source files/._2C (top)_2D (bottom)-Coomassie stain.tif
- Figure 2-new source files/2C (top)_2D (bottom)-longer exposure-p32.tif
- __MACOSX/Figure 2-new source files/._2C (top)_2D (bottom)-longer exposure-p32.tif
- Figure 2-new source files/2A (top)_2B (bottom)-p32-longer exposure.tif
- __MACOSX/Figure 2-new source files/._2A (top)_2B (bottom)-p32-longer exposure.tif
- Figure 2-new source files/Figure 2-source files labeled.pdf
- __MACOSX/Figure 2-new source files/._Figure 2-source files labeled.pdf
- Figure 2-new source files/._Figure 2-source files labeled.pdf
- Figure 2-new source files/._2A (top)_2B (bottom)-p32-longer exposure.tif
- Figure 2-new source files/2A (top)_2B (bottom)-p32-short exposure.tif
- __MACOSX/Figure 2-new source files/._2A (top)_2B (bottom)-p32-short exposure.tif
- Figure 2-new source files/._2A (top)_2B (bottom)-p32-short exposure.tif
- Figure 2-new source files/2A (left)-Coomassie stain.tif
- __MACOSX/Figure 2-new source files/._2A (left)-Coomassie stain.tif
- Figure 2-new source files/._2A (left)-Coomassie stain.tif
- Figure 2-new source files/2B (right)-Commassie stain.tif
- __MACOSX/Figure 2-new source files/._2B (right)-Commassie stain.tif
- Figure 2-new source files/._2B (right)-Commassie stain.tif
- Figure 2-new source files/._2C (top)_2D (bottom)-longer exposure-p32.tif
- Figure 2-new source files/2C (top)_2D (bottom)-short exposure-p32.tif
- __MACOSX/Figure 2-new source files/._2C (top)_2D (bottom)-short exposure-p32.tif
- Figure 2-new source files/._2C (top)_2D (bottom)-short exposure-p32.tif
