# Supplementary material for: Multiple polarity kinases inhibit phase separation of F-BAR protein Cdc15 and antagonize cytokinetic ring assembly in fission yeast
Source: eLife. 2023 Feb 7;12:e83062. doi: 10.7554/eLife.83062 (PMC9904764; doi:10.7554/eLife.83062)
Supplement: Figure 2—figure supplement 1—source data 1. [file elife-83062-fig2-figsupp1-data1.zip]

Archive with 42 entries (37 files):
- Figure 1-figure supplement 1/
- __MACOSX/._Figure 1-figure supplement 1
- Figure 1-figure supplement 1/Figure 1-figure supplement 1.pdf
- __MACOSX/Figure 1-figure supplement 1/._Figure 1-figure supplement 1.pdf
- Figure 1-figure supplement 1/Figure 1-supplemen 1A (Kin1)/
- __MACOSX/Figure 1-figure supplement 1/._Figure 1-supplemen 1A (Kin1)
- Figure 1-figure supplement 1/Figure 1-supplement 1B/
- __MACOSX/Figure 1-figure supplement 1/._Figure 1-supplement 1B
- Figure 1-figure supplement 1/Figure 1-supplement 1A (Shk1 and Pck1)/
- __MACOSX/Figure 1-figure supplement 1/._Figure 1-supplement 1A (Shk1 and Pck1)
- Figure 1-figure supplement 1/._Figure 1-figure supplement 1.pdf
- __MACOSX/Figure 1-figure supplement 1/._._Figure 1-figure supplement 1.pdf
- Figure 1-figure supplement 1/Figure 1-supplemen 1A (Kin1)/._Kin1-p32.pdf
- __MACOSX/Figure 1-figure supplement 1/Figure 1-supplemen 1A (Kin1)/._._Kin1-p32.pdf
- Figure 1-figure supplement 1/Figure 1-supplemen 1A (Kin1)/Kin1_Coomassie stain.tif
- __MACOSX/Figure 1-figure supplement 1/Figure 1-supplemen 1A (Kin1)/._Kin1_Coomassie stain.tif
- Figure 1-figure supplement 1/Figure 1-supplemen 1A (Kin1)/._Kin1_Coomassie stain.tif
- __MACOSX/Figure 1-figure supplement 1/Figure 1-supplemen 1A (Kin1)/._._Kin1_Coomassie stain.tif
- Figure 1-figure supplement 1/Figure 1-supplemen 1A (Kin1)/Kin1-p32.pdf
- __MACOSX/Figure 1-figure supplement 1/Figure 1-supplemen 1A (Kin1)/._Kin1-p32.pdf
- Figure 1-figure supplement 1/Figure 1-supplement 1B/Kin1 (left)_Shk1 (middle)_Pck1 (right)-Coomassie stain.tif
- __MACOSX/Figure 1-figure supplement 1/Figure 1-supplement 1B/._Kin1 (left)_Shk1 (middle)_Pck1 (right)-Coomassie stain.tif
- Figure 1-figure supplement 1/Figure 1-supplement 1B/p32/
- __MACOSX/Figure 1-figure supplement 1/Figure 1-supplement 1B/._p32
- Figure 1-figure supplement 1/Figure 1-supplement 1B/._Kin1 (left)_Shk1 (middle)_Pck1 (right)-Coomassie stain.tif
- __MACOSX/Figure 1-figure supplement 1/Figure 1-supplement 1B/._._Kin1 (left)_Shk1 (middle)_Pck1 (right)-Coomassie stain.tif
- Figure 1-figure supplement 1/Figure 1-supplement 1A (Shk1 and Pck1)/1A-Shk1 (top)_Pck1 (bottom)-p32.tif
- __MACOSX/Figure 1-figure supplement 1/Figure 1-supplement 1A (Shk1 and Pck1)/._1A-Shk1 (top)_Pck1 (bottom)-p32.tif
- Figure 1-figure supplement 1/Figure 1-supplement 1A (Shk1 and Pck1)/._1A-Shk1 (top)_Pck1 (bottom)-p32.tif
- __MACOSX/Figure 1-figure supplement 1/Figure 1-supplement 1A (Shk1 and Pck1)/._._1A-Shk1 (top)_Pck1 (bottom)-p32.tif
- Figure 1-figure supplement 1/Figure 1-supplement 1A (Shk1 and Pck1)/1A-Shk1(Left)_Pck1 (right)-Coomassie stain.tif
- __MACOSX/Figure 1-figure supplement 1/Figure 1-supplement 1A (Shk1 and Pck1)/._1A-Shk1(Left)_Pck1 (right)-Coomassie stain.tif
- Figure 1-figure supplement 1/Figure 1-supplement 1A (Shk1 and Pck1)/._1A-Shk1(Left)_Pck1 (right)-Coomassie stain.tif
- __MACOSX/Figure 1-figure supplement 1/Figure 1-supplement 1A (Shk1 and Pck1)/._._1A-Shk1(Left)_Pck1 (right)-Coomassie stain.tif
- Figure 1-figure supplement 1/Figure 1-supplement 1B/p32/._shk1-32p.tif
- __MACOSX/Figure 1-figure supplement 1/Figure 1-supplement 1B/p32/._._shk1-32p.tif
- Figure 1-figure supplement 1/Figure 1-supplement 1B/p32/._kin1(top)-pck1 (bottom)-32p.tif
- __MACOSX/Figure 1-figure supplement 1/Figure 1-supplement 1B/p32/._._kin1(top)-pck1 (bottom)-32p.tif
- Figure 1-figure supplement 1/Figure 1-supplement 1B/p32/shk1-32p.tif
- __MACOSX/Figure 1-figure supplement 1/Figure 1-supplement 1B/p32/._shk1-32p.tif
- Figure 1-figure supplement 1/Figure 1-supplement 1B/p32/kin1(top)-pck1 (bottom)-32p.tif
- __MACOSX/Figure 1-figure supplement 1/Figure 1-supplement 1B/p32/._kin1(top)-pck1 (bottom)-32p.tif
