# Supplementary material for: Multiple polarity kinases inhibit phase separation of F-BAR protein Cdc15 and antagonize cytokinetic ring assembly in fission yeast
Source: eLife. 2023 Feb 7;12:e83062. doi: 10.7554/eLife.83062 (PMC9904764; doi:10.7554/eLife.83062)
Supplement: Figure 3—figure supplement 3—source data 1. [file elife-83062-fig3-figsupp3-data1.zip]

Archive with 4 entries (3 files):
- Figure 3-figure supplement 3/
- Figure 3-figure supplement 3/pck1-wt.tif
- __MACOSX/Figure 3-figure supplement 3/._pck1-wt.tif
- Figure 3-figure supplement 3/._pck1-wt.tif
