# Supplementary material for: Multiple polarity kinases inhibit phase separation of F-BAR protein Cdc15 and antagonize cytokinetic ring assembly in fission yeast
Source: eLife. 2023 Feb 7;12:e83062. doi: 10.7554/eLife.83062 (PMC9904764; doi:10.7554/eLife.83062)
Supplement: Figure 4—source data 1. [file elife-83062-fig4-data1.zip]

Archive with 42 entries (36 files):
- Figure 4/
- Figure 4/4A and 4B (right)/
- Figure 4/.DS_Store
- __MACOSX/Figure 4/._.DS_Store
- Figure 4/._.DS_Store
- Figure 4/4A and 4B (Left)/
- Figure 4/4C and 4D/
- Figure 4/4A and 4B (right)/.DS_Store
- __MACOSX/Figure 4/4A and 4B (right)/._.DS_Store
- Figure 4/4A and 4B (right)/._.DS_Store
- Figure 4/4A and 4B (right)/Constricted CR-source files/
- Figure 4/4A and 4B (Left)/.DS_Store
- __MACOSX/Figure 4/4A and 4B (Left)/._.DS_Store
- Figure 4/4A and 4B (Left)/._.DS_Store
- Figure 4/4A and 4B (Left)/Fully formed CR quantification source files/
- Figure 4/4C and 4D/Cytokinesis timing-wt_31A.pzfx
- __MACOSX/Figure 4/4C and 4D/._Cytokinesis timing-wt_31A.pzfx
- Figure 4/4C and 4D/._Cytokinesis timing-wt_31A.pzfx
- Figure 4/4C and 4D/Cytokinesis timing-wt and 31A.xlsx
- __MACOSX/Figure 4/4C and 4D/._Cytokinesis timing-wt and 31A.xlsx
- Figure 4/4C and 4D/._Cytokinesis timing-wt and 31A.xlsx
- Figure 4/4A and 4B (right)/Constricted CR-source files/Constricted ring quantifications-wt and 31A_NORMALIZED.pzfx
- __MACOSX/Figure 4/4A and 4B (right)/Constricted CR-source files/._Constricted ring quantifications-wt and 31A_NORMALIZED.pzfx
- Figure 4/4A and 4B (right)/Constricted CR-source files/._Constricted ring quantifications-wt and 31A_NORMALIZED.pzfx
- Figure 4/4A and 4B (right)/Constricted CR-source files/Whole Cell Intensity.xlsx
- __MACOSX/Figure 4/4A and 4B (right)/Constricted CR-source files/._Whole Cell Intensity.xlsx
- Figure 4/4A and 4B (right)/Constricted CR-source files/._Whole Cell Intensity.xlsx
- Figure 4/4A and 4B (right)/Constricted CR-source files/Constricted ring_wt and 31A_NORMALIZED.xlsx
- __MACOSX/Figure 4/4A and 4B (right)/Constricted CR-source files/._Constricted ring_wt and 31A_NORMALIZED.xlsx
- Figure 4/4A and 4B (right)/Constricted CR-source files/._Constricted ring_wt and 31A_NORMALIZED.xlsx
- Figure 4/4A and 4B (Left)/Fully formed CR quantification source files/mNG-Cdc15-rlc1-mCh_Full CR_NORMALIZED.xlsx
- __MACOSX/Figure 4/4A and 4B (Left)/Fully formed CR quantification source files/._mNG-Cdc15-rlc1-mCh_Full CR_NORMALIZED.xlsx
- Figure 4/4A and 4B (Left)/Fully formed CR quantification source files/._mNG-Cdc15-rlc1-mCh_Full CR_NORMALIZED.xlsx
- Figure 4/4A and 4B (Left)/Fully formed CR quantification source files/.DS_Store
- __MACOSX/Figure 4/4A and 4B (Left)/Fully formed CR quantification source files/._.DS_Store
- Figure 4/4A and 4B (Left)/Fully formed CR quantification source files/._.DS_Store
- Figure 4/4A and 4B (Left)/Fully formed CR quantification source files/Whole Cell Intensity.xlsx
- __MACOSX/Figure 4/4A and 4B (Left)/Fully formed CR quantification source files/._Whole Cell Intensity.xlsx
- Figure 4/4A and 4B (Left)/Fully formed CR quantification source files/._Whole Cell Intensity.xlsx
- Figure 4/4A and 4B (Left)/Fully formed CR quantification source files/wt and 31A- CR_non constricted_Normalized .pzfx
- __MACOSX/Figure 4/4A and 4B (Left)/Fully formed CR quantification source files/._wt and 31A- CR_non constricted_Normalized .pzfx
- Figure 4/4A and 4B (Left)/Fully formed CR quantification source files/._wt and 31A- CR_non constricted_Normalized .pzfx
