# Supplementary material for: Multiple polarity kinases inhibit phase separation of F-BAR protein Cdc15 and antagonize cytokinetic ring assembly in fission yeast
Source: eLife. 2023 Feb 7;12:e83062. doi: 10.7554/eLife.83062 (PMC9904764; doi:10.7554/eLife.83062)
Supplement: Figure 5—source data 1. [file elife-83062-fig5-data1.zip]

Archive with 40 entries (36 files):
- Figure 5/
- __MACOSX/._Figure 5
- Figure 5/5A/
- __MACOSX/Figure 5/._5A
- Figure 5/._5C
- __MACOSX/Figure 5/._._5C
- Figure 5/._5B
- __MACOSX/Figure 5/._._5B
- Figure 5/5C/
- __MACOSX/Figure 5/._5C
- Figure 5/5B/
- __MACOSX/Figure 5/._5B
- Figure 5/5A/._mNGcdc15_membranebinding_4-19-21_aw.pzfx
- __MACOSX/Figure 5/5A/._._mNGcdc15_membranebinding_4-19-21_aw.pzfx
- Figure 5/5A/._as mutant mNG-Cdc15 Compiled Data ALL (Cells In Column) 4-19-21.xlsx
- __MACOSX/Figure 5/5A/._._as mutant mNG-Cdc15 Compiled Data ALL (Cells In Column) 4-19-21.xlsx
- Figure 5/5A/as mutant mNG-Cdc15 Compiled Data ALL (Cells In Column) 4-19-21.xlsx
- __MACOSX/Figure 5/5A/._as mutant mNG-Cdc15 Compiled Data ALL (Cells In Column) 4-19-21.xlsx
- Figure 5/5A/as mutant mNG-Cdc15 Compiled Data ALL (Cells In Column) + STATISTICS 4-22-21 .xlsx
- __MACOSX/Figure 5/5A/._as mutant mNG-Cdc15 Compiled Data ALL (Cells In Column) + STATISTICS 4-22-21 .xlsx
- Figure 5/5A/._as mutant mNG-Cdc15 Compiled Data ALL (Cells In Column) + STATISTICS 4-22-21 .xlsx
- __MACOSX/Figure 5/5A/._._as mutant mNG-Cdc15 Compiled Data ALL (Cells In Column) + STATISTICS 4-22-21 .xlsx
- Figure 5/5A/mNGcdc15_membranebinding_4-19-21_aw.pzfx
- __MACOSX/Figure 5/5A/._mNGcdc15_membranebinding_4-19-21_aw.pzfx
- Figure 5/5C/._cdc15-GFP mutants.pzfx
- __MACOSX/Figure 5/5C/._._cdc15-GFP mutants.pzfx
- Figure 5/5C/cdc15-GFP mutants.pzfx
- __MACOSX/Figure 5/5C/._cdc15-GFP mutants.pzfx
- Figure 5/5C/cdc15-GFP mutants.xlsx
- __MACOSX/Figure 5/5C/._cdc15-GFP mutants.xlsx
- Figure 5/5C/._cdc15-GFP mutants.xlsx
- __MACOSX/Figure 5/5C/._._cdc15-GFP mutants.xlsx
- Figure 5/5B/mNG cdc15 localization Final.xlsx
- __MACOSX/Figure 5/5B/._mNG cdc15 localization Final.xlsx
- Figure 5/5B/._cdc15-phosphomutants-mNG-Cdc15 localization.pzfx
- __MACOSX/Figure 5/5B/._._cdc15-phosphomutants-mNG-Cdc15 localization.pzfx
- Figure 5/5B/cdc15-phosphomutants-mNG-Cdc15 localization.pzfx
- __MACOSX/Figure 5/5B/._cdc15-phosphomutants-mNG-Cdc15 localization.pzfx
- Figure 5/5B/._mNG cdc15 localization Final.xlsx
- __MACOSX/Figure 5/5B/._._mNG cdc15 localization Final.xlsx
