# Supplementary material for: Multiple polarity kinases inhibit phase separation of F-BAR protein Cdc15 and antagonize cytokinetic ring assembly in fission yeast
Source: eLife. 2023 Feb 7;12:e83062. doi: 10.7554/eLife.83062 (PMC9904764; doi:10.7554/eLife.83062)
Supplement: Figure 5—figure supplement 2—source data 1. [file elife-83062-fig5-figsupp2-data1.zip]

Archive with 10 entries (9 files):
- Figure 5-figure supplement 2/
- __MACOSX/._Figure 5-figure supplement 2
- Figure 5-figure supplement 2/Tip septa count_All Strains.xlsx
- __MACOSX/Figure 5-figure supplement 2/._Tip septa count_All Strains.xlsx
- Figure 5-figure supplement 2/Tip septa-Kin1_shk1_pck1_error bar.pzfx
- __MACOSX/Figure 5-figure supplement 2/._Tip septa-Kin1_shk1_pck1_error bar.pzfx
- Figure 5-figure supplement 2/._Tip septa-Kin1_shk1_pck1_error bar.pzfx
- __MACOSX/Figure 5-figure supplement 2/._._Tip septa-Kin1_shk1_pck1_error bar.pzfx
- Figure 5-figure supplement 2/._Tip septa count_All Strains.xlsx
- __MACOSX/Figure 5-figure supplement 2/._._Tip septa count_All Strains.xlsx
