# Supplementary material for: Multiple polarity kinases inhibit phase separation of F-BAR protein Cdc15 and antagonize cytokinetic ring assembly in fission yeast
Source: eLife. 2023 Feb 7;12:e83062. doi: 10.7554/eLife.83062 (PMC9904764; doi:10.7554/eLife.83062)
Supplement: Figure 6—source data 1. [file elife-83062-fig6-data1.zip]

Archive with 15 entries (13 files):
- Figure 6/
- Figure 6/Videos/
- Figure 6/Figure 6C_DataForPlot.zip
- __MACOSX/Figure 6/._Figure 6C_DataForPlot.zip
- Figure 6/._Figure 6C_DataForPlot.zip
- Figure 6/Figure 6F_DataForPlot.zip
- Figure 6/Figure 6D_DataForPlot.csv
- __MACOSX/Figure 6/._Figure 6D_DataForPlot.csv
- Figure 6/._Figure 6D_DataForPlot.csv
- Figure 6/Videos/Video 2.avi
- __MACOSX/Figure 6/Videos/._Video 2.avi
- Figure 6/Videos/._Video 2.avi
- Figure 6/Videos/Video 1.avi
- __MACOSX/Figure 6/Videos/._Video 1.avi
- Figure 6/Videos/._Video 1.avi
