# Supplementary material for: Multiple polarity kinases inhibit phase separation of F-BAR protein Cdc15 and antagonize cytokinetic ring assembly in fission yeast
Source: eLife. 2023 Feb 7;12:e83062. doi: 10.7554/eLife.83062 (PMC9904764; doi:10.7554/eLife.83062)
Supplement: Figure 6—source data 1. [file elife-83062-fig6-data1.zip › Figure 6/Figure 6D_DataForPlot.csv]

Deph	0.017202859821348022
Kin1	0.04504174668542615
Shk1	0.08266054665357869
Pom1	0.2696000905791646
Full	0.6387409312048601
