# Supplementary material for: Multiple polarity kinases inhibit phase separation of F-BAR protein Cdc15 and antagonize cytokinetic ring assembly in fission yeast
Source: eLife. 2023 Feb 7;12:e83062. doi: 10.7554/eLife.83062 (PMC9904764; doi:10.7554/eLife.83062)
Supplement: Figure 6—figure supplement 2—source data 1. [file elife-83062-fig6-figsupp2-data1.zip]

Archive with 6 entries (5 files):
- Figure 6-figure supplement 2/
- __MACOSX/._Figure 6-figure supplement 2
- Figure 6-figure supplement 2/Figure 6-figure supplement 2_DataForFigure.zip
- __MACOSX/Figure 6-figure supplement 2/._Figure 6-figure supplement 2_DataForFigure.zip
- Figure 6-figure supplement 2/._Figure 6-figure supplement 2_DataForFigure.zip
- __MACOSX/Figure 6-figure supplement 2/._._Figure 6-figure supplement 2_DataForFigure.zip
