# Supplementary material for: Multiple polarity kinases inhibit phase separation of F-BAR protein Cdc15 and antagonize cytokinetic ring assembly in fission yeast
Source: eLife. 2023 Feb 7;12:e83062. doi: 10.7554/eLife.83062 (PMC9904764; doi:10.7554/eLife.83062)
Supplement: Figure 6—figure supplement 4—source data 1. [file elife-83062-fig6-figsupp4-data1.zip]

Archive with 18 entries (17 files):
- Figure 6-figure supplement 4/
- __MACOSX/._Figure 6-figure supplement 4
- Figure 6-figure supplement 4/Figure 6-figure supplement 4A_DataForPlot.zip
- __MACOSX/Figure 6-figure supplement 4/._Figure 6-figure supplement 4A_DataForPlot.zip
- Figure 6-figure supplement 4/._Figure 6-figure supplement 4A_DataForPlot.zip
- __MACOSX/Figure 6-figure supplement 4/._._Figure 6-figure supplement 4A_DataForPlot.zip
- Figure 6-figure supplement 4/._Figure 6-figure supplement 4D_DataForPlot.zip
- __MACOSX/Figure 6-figure supplement 4/._._Figure 6-figure supplement 4D_DataForPlot.zip
- Figure 6-figure supplement 4/Figure 6-figure supplement 4B_DataForPlot.zip
- __MACOSX/Figure 6-figure supplement 4/._Figure 6-figure supplement 4B_DataForPlot.zip
- Figure 6-figure supplement 4/._Figure 6-figure supplement 4C_DataForPlot.zip
- __MACOSX/Figure 6-figure supplement 4/._._Figure 6-figure supplement 4C_DataForPlot.zip
- Figure 6-figure supplement 4/Figure 6-figure supplement 4D_DataForPlot.zip
- __MACOSX/Figure 6-figure supplement 4/._Figure 6-figure supplement 4D_DataForPlot.zip
- Figure 6-figure supplement 4/._Figure 6-figure supplement 4B_DataForPlot.zip
- __MACOSX/Figure 6-figure supplement 4/._._Figure 6-figure supplement 4B_DataForPlot.zip
- Figure 6-figure supplement 4/Figure 6-figure supplement 4C_DataForPlot.zip
- __MACOSX/Figure 6-figure supplement 4/._Figure 6-figure supplement 4C_DataForPlot.zip
