# Supplementary material for: Multiple polarity kinases inhibit phase separation of F-BAR protein Cdc15 and antagonize cytokinetic ring assembly in fission yeast
Source: eLife. 2023 Feb 7;12:e83062. doi: 10.7554/eLife.83062 (PMC9904764; doi:10.7554/eLife.83062)
Supplement: Figure 6—figure supplement 5—source data 1. [file elife-83062-fig6-figsupp5-data1.zip › Figure 6-figure supplement 5/Figure 6-figure supplement 5_DataForFigure.csv]

0.1278409090909091	0.08901515151515152
0.1278409090909091	0.10795454545454546
0.1278409090909091	0.13068181818181818
0.1278409090909091	0.16856060606060605
0.1278409090909091	0.20265151515151514
