# Supplementary material for: Multiple polarity kinases inhibit phase separation of F-BAR protein Cdc15 and antagonize cytokinetic ring assembly in fission yeast
Source: eLife. 2023 Feb 7;12:e83062. doi: 10.7554/eLife.83062 (PMC9904764; doi:10.7554/eLife.83062)
Supplement: Figure 7—source data 1. [file elife-83062-fig7-data1.zip]

Archive with 29 entries (25 files):
- Figure 7/
- __MACOSX/._Figure 7
- Figure 7/7E and F/
- __MACOSX/Figure 7/._7E and F
- Figure 7/7D/
- __MACOSX/Figure 7/._7D
- Figure 7/7C/
- __MACOSX/Figure 7/._7C
- Figure 7/7E and F/._LLPS_line scan.pzfx
- __MACOSX/Figure 7/7E and F/._._LLPS_line scan.pzfx
- Figure 7/7E and F/LLPS_line scan.pzfx
- __MACOSX/Figure 7/7E and F/._LLPS_line scan.pzfx
- Figure 7/7E and F/LLPS_line scan.xlsx
- __MACOSX/Figure 7/7E and F/._LLPS_line scan.xlsx
- Figure 7/7E and F/._LLPS_line scan.xlsx
- __MACOSX/Figure 7/7E and F/._._LLPS_line scan.xlsx
- Figure 7/7D/._LLPS_FRAP.pzfx
- __MACOSX/Figure 7/7D/._._LLPS_FRAP.pzfx
- Figure 7/7D/LLPS_FRAP.pzfx
- __MACOSX/Figure 7/7D/._LLPS_FRAP.pzfx
- Figure 7/7D/LLPS-FRAP.xlsx
- __MACOSX/Figure 7/7D/._LLPS-FRAP.xlsx
- Figure 7/7D/._LLPS-FRAP.xlsx
- __MACOSX/Figure 7/7D/._._LLPS-FRAP.xlsx
- Figure 7/7C/LLPS movie_Cdc15.mov
- __MACOSX/Figure 7/7C/._LLPS movie_Cdc15.mov
- Figure 7/7C/._LLPS movie_Cdc15.mov
- __MACOSX/Figure 7/7C/._._LLPS movie_Cdc15.mov
- 110981_1_data_set_2702488_rlj38f.zip
