# Supplementary material for: Multiple polarity kinases inhibit phase separation of F-BAR protein Cdc15 and antagonize cytokinetic ring assembly in fission yeast
Source: eLife. 2023 Feb 7;12:e83062. doi: 10.7554/eLife.83062 (PMC9904764; doi:10.7554/eLife.83062)
Supplement: Figure 7—figure supplement 1—source data 1. [file elife-83062-fig7-figsupp1-data1.zip]

Archive with 14 entries (13 files):
- Figure 7-figure supplement 1/
- __MACOSX/._Figure 7-figure supplement 1
- Figure 7-figure supplement 1/Figure 7-figure supplement 1A- Coomassie stain.tif
- __MACOSX/Figure 7-figure supplement 1/._Figure 7-figure supplement 1A- Coomassie stain.tif
- Figure 7-figure supplement 1/Figure 7-figure supplement 1B-Anti Cdc15.tif
- __MACOSX/Figure 7-figure supplement 1/._Figure 7-figure supplement 1B-Anti Cdc15.tif
- Figure 7-figure supplement 1/._Figure 7-figure supplement 1A- Coomassie stain.tif
- __MACOSX/Figure 7-figure supplement 1/._._Figure 7-figure supplement 1A- Coomassie stain.tif
- Figure 7-figure supplement 1/._Figure 7-figure supplement 1.pdf
- __MACOSX/Figure 7-figure supplement 1/._._Figure 7-figure supplement 1.pdf
- Figure 7-figure supplement 1/Figure 7-figure supplement 1.pdf
- __MACOSX/Figure 7-figure supplement 1/._Figure 7-figure supplement 1.pdf
- Figure 7-figure supplement 1/._Figure 7-figure supplement 1B-Anti Cdc15.tif
- __MACOSX/Figure 7-figure supplement 1/._._Figure 7-figure supplement 1B-Anti Cdc15.tif
