# Supplementary material for: Multiple polarity kinases inhibit phase separation of F-BAR protein Cdc15 and antagonize cytokinetic ring assembly in fission yeast
Source: eLife. 2023 Feb 7;12:e83062. doi: 10.7554/eLife.83062 (PMC9904764; doi:10.7554/eLife.83062)
Supplement: Figure 8—figure supplement 1—source data 1. [file elife-83062-fig8-figsupp1-data1.zip]

Archive with 12 entries (11 files):
- Figure 8-figure supplement 1/
- Figure 8-figure supplement 1/Figure 8-figure supplement 1A-Coomassie.tif
- Figure 8-figure supplement 1/._Figure 8-figure supplement 1A-Coomassie.tif
- Figure 8-figure supplement 1/Figure 8-figure supplement 1C-Coomassie.tif
- Figure 8-figure supplement 1/._Figure 8-figure supplement 1C-Coomassie.tif
- Figure 8-figure supplement 1/._Figure 8-figure supplement 1B-Comassie.tif
- Figure 8-figure supplement 1/Figure 8-figure supplement 1.pdf
- __MACOSX/Figure 8-figure supplement 1/._Figure 8-figure supplement 1.pdf
- Figure 8-figure supplement 1/Figure 8-figure supplement 1B-Comassie.tif
- __MACOSX/Figure 8-figure supplement 1/._Figure 8-figure supplement 1B-Comassie.tif
- Figure 8-figure supplement 1/._Figure 8-figure supplement 1.pdf
- 110981_1_data_set_2702488_rlj38f.zip
