# Supplementary material for: Multiple polarity kinases inhibit phase separation of F-BAR protein Cdc15 and antagonize cytokinetic ring assembly in fission yeast
Source: eLife. 2023 Feb 7;12:e83062. doi: 10.7554/eLife.83062 (PMC9904764; doi:10.7554/eLife.83062)
Supplement: Figure 9—figure supplement 1—source data 1. [file elife-83062-fig9-figsupp1-data1.zip]

Archive with 7 entries (6 files):
- Figure 9-figure supplement 1/
- Figure 9-figure supplement 1/Figure 9-figure supplement 1A-Coomassie.tif
- __MACOSX/Figure 9-figure supplement 1/._Figure 9-figure supplement 1A-Coomassie.tif
- Figure 9-figure supplement 1/._Figure 9-figure supplement 1A-Coomassie.tif
- Figure 9-figure supplement 1/Figure 9-figure supplement 1.pdf
- __MACOSX/Figure 9-figure supplement 1/._Figure 9-figure supplement 1.pdf
- Figure 9-figure supplement 1/._Figure 9-figure supplement 1.pdf
