# Supplementary material for: Multiple polarity kinases inhibit phase separation of F-BAR protein Cdc15 and antagonize cytokinetic ring assembly in fission yeast
Source: eLife. 2023 Feb 7;12:e83062. doi: 10.7554/eLife.83062 (PMC9904764; doi:10.7554/eLife.83062)
Supplement: Figure 10—source data 1. [file elife-83062-fig10-data1.zip]

Archive with 27 entries (23 files):
- Figure 10/
- Figure 10/9A and B/
- Figure 10/9C/
- Figure 10/9A and B/Condensate size and number quantifications and images/
- __MACOSX/Figure 10/9A and B/._Condensate size and number quantifications and images
- Figure 10/9A and B/._Condensate size and number quantifications and images
- Figure 10/9C/Fusion-raw-2.tif
- __MACOSX/Figure 10/9C/._Fusion-raw-2.tif
- Figure 10/9C/._Fusion-raw-2.tif
- Figure 10/9C/Video 4 (Fission).avi
- __MACOSX/Figure 10/9C/._Video 4 (Fission).avi
- Figure 10/9C/._Video 4 (Fission).avi
- Figure 10/9C/Video 5-Fusion.avi
- __MACOSX/Figure 10/9C/._Video 5-Fusion.avi
- Figure 10/9C/._Video 5-Fusion.avi
- Figure 10/9C/Fission_raw.tif
- __MACOSX/Figure 10/9C/._Fission_raw.tif
- Figure 10/9C/._Fission_raw.tif
- Figure 10/9C/fusion-raw-1.tif
- __MACOSX/Figure 10/9C/._fusion-raw-1.tif
- Figure 10/9C/._fusion-raw-1.tif
- Figure 10/9A and B/Condensate size and number quantifications and images/Condensate size and number.pzfx
- __MACOSX/Figure 10/9A and B/Condensate size and number quantifications and images/._Condensate size and number.pzfx
- Figure 10/9A and B/Condensate size and number quantifications and images/._Condensate size and number.pzfx
- Figure 10/9A and B/Condensate size and number quantifications and images/Condensate number and size.xlsx
- __MACOSX/Figure 10/9A and B/Condensate size and number quantifications and images/._Condensate number and size.xlsx
- Figure 10/9A and B/Condensate size and number quantifications and images/._Condensate number and size.xlsx
